# Supplementary material for: BZR1 promotes pluripotency acquisition and callus development through direct regulation of ARF7 and ARF19
Source: EMBO Rep. 2025 Jun 26;26(14):3554–73. doi: 10.1038/s44319-025-00433-5 (PMC12287390; doi:10.1038/s44319-025-00433-5)
Supplement: Supplementary file 2 — Source data Fig. 1 [file 44319_2025_433_MOESM2_ESM.zip]

Archive with 14 entries (7 files):
- Fig 1/
- Fig 1/1A/
- Fig 1/1A/CIM/
- Fig 1/1A/CIM/IMG_0009.jpg
- Fig 1/1A/SIM/
- Fig 1/1A/SIM/bes1-D_IMG_0126.jpg
- Fig 1/1A/SIM/bzr1-D_IMG_0128.jpg
- Fig 1/1A/SIM/Col-0_IMG_0125.jpg
- Fig 1/1B/
- Fig 1/1B/1B.xlsx
- Fig 1/1C/
- Fig 1/1D/
- Fig 1/1D/1D.xlsx
- Fig 1/1C/1C.xlsx
