# Supplementary material for: BZR1 promotes pluripotency acquisition and callus development through direct regulation of ARF7 and ARF19
Source: EMBO Rep. 2025 Jun 26;26(14):3554–73. doi: 10.1038/s44319-025-00433-5 (PMC12287390; doi:10.1038/s44319-025-00433-5)
Supplement: Supplementary file 2 — Source data Fig. 1 [file 44319_2025_433_MOESM2_ESM.zip › Fig 1/1B/1B.xlsx]

## Sheet: 1B
Fig 1B: callus mass quantification of 21d CIM explants. Mass is measured as mg/cm
Genotype	Col-0	bzr1-D	bes1-D				Col-0	bzr1-D	bes1-D
replicate 1	6.66667	12.4444	1.56522			avg	3.53001	6.71133	2.06331
	7.1	10.3846	1.4			std	1.85856	2.81437	1.56224
	6.13636	11.9412	3.61905			n	150	70	70
	3.8	8.3	2.66667
	6.57143	9.5	4.47059
	1.57895	10.9474	1.95652
	6.21739	9.05263	2.15
	1.36364	10.1111	1.48
	1.5	5	2.35
	4.43478	7.15	4.0625
	4.65217	7.15	1.22222
	3.41667	8.6	1
	4.45455	8.73333	2.66667
	3.86364	9.8	2.7
	6.10526	10.9444	0.95
	1.73913	5.28571	0.933333
	4.85	7.86364	3.55
	3.80952	7.25	3.15789
	4.04545	7.36364
	4.52381
	6.875
	3.6
	3.54167
	4.78261
	6.29412
	7.13333
	2.61905
	3.15
	5.65
	4.36364
	5.5
	6.08696
	1.7
	4.58824
	3.28571
	3.38889
	6.5
	2.94444
	5.8
	1.04762
	3
	4.42857
	5.45455
	7.89474
	5.21053
	2.89474
	8.33333
	6
	6.52632
	4.78947
	3.42857
	4.47368
replicate 2	2.9	11.4118	2.66667
	3.61111	7.71429	2.15
	3.28571	8.68182	0.6
	4.25	7.6	2.38889
	5.75	6.22727	0.666667
	4	9.0625	2.73684
	6.88235	10.6111	1.65
	8.78571	7.89474	1.45
	5.05	8.5	1.69565
	4.19048	10.9375	6.86667
	6.64286	6.59091	4.5625
	5	9.44444	3.42105
	5.73684	10.25	1.94444
	4.95455	9.05556	1
	3.15	9.3913	1.5
	4.7619	7.12	7.70588
	2.95833	4.85	3
	5.8	8.46667	7.0625
	4.05556	8.19048	4.94444
	4.57143		2.5
	6.33333
	3.63636
	3.1
	1.81818
	3.61905
	6.57143
	2.30435
	4.33333
	2.19048
	2.52632
	4.82353
	2.8
	3.4
	2.56522
replicate 3	5.17647	6.85714	2.88235
	1.95	4.83721	1.18182
	3.83333	3.88889	1.09524
	1.63636	9.38889	1.25
	3.04762	4.75	3.26923
	2.63158	4.75	1.73684
	3.40909	4.88889	2.1
	3.28571	8.13333	1.13636
	2.68182	3.1	2.95238
	2	6.3	1.17391
	2.08696	2.65	1.6
	2.05263	1.55	1.95
	2.25	2.2	2.45
	3.04348	4.23529	0.545455
	2.47368	2.4	2.9
	1.14286	5.14286	1.72727
	1.30769
	2.68421
	2.66667
	3.33333
	2.08696
	3.36842
	1.48
	2.95238
	4.63158
	3.13636
	2.65
	5.17647
	2.3913
	2.72
	3.65
replicate 4	1.84615	4.4	0.714286
	1.48	4.52381	0.238095
	0.611111	3.23077	0.352941
	1	3.91304	0.115385
	2.69231	5.95238	0.541667
	2	4.09524	0.461538
	2.04	2.33333	0.461538
	1	4.68182	1
	2.95	2.81818	1.33333
	0.652174	4.47368	0.555556
	1.68	2.84	0.458333
	1.9	2.78261	1.3
	1.7619	5.2381	2.05556
	3.2381	2.56	0.590909
	1.38889	4.28571	1
	1.08333	6.76923	0.888889
	2.45
	5.8
	1.04167
	0.916667
	4.41176
	1.95652
	1.66667
	1.08333
	0.875
	0.454545
	2.10526
	1.27778
	0.916667
	0.727273
	0.733333
	0.714286
	3.63636
