# Supplementary material for: BZR1 promotes pluripotency acquisition and callus development through direct regulation of ARF7 and ARF19
Source: EMBO Rep. 2025 Jun 26;26(14):3554–73. doi: 10.1038/s44319-025-00433-5 (PMC12287390; doi:10.1038/s44319-025-00433-5)
Supplement: Supplementary file 2 — Source data Fig. 1 [file 44319_2025_433_MOESM2_ESM.zip › Fig 1/1D/1D.xlsx]

## Sheet: 1D
Fig 1D: shoot quantification of 21d CIM +21d SIM explants. Shoots were scored under a stereo microscope
Genotype	Col-0	bzr1-D	bes1-D				Col-0	bzr1-D	bes1-D
replicate 1	3	3	9			avg	1.23894	2.92857	4.15
	2	1	0			std	1.70228	2.85948	3.51184
	6	4	8			n	113	56	60
	3	2	10
	3	10	7
	3	5	8
	2	11	7
	3	2	14
	1	9	7
	4	2	5
	5	5	9
	6		4
	2
	1
	2
	2
	3
	5
	0
	3
	7
	0
replicate 2
	0	4	2
	0	1	0
	0	1	5
	1	0	4
	1	6	3
	2	5	7
	3	3	3
	0	1	0
	0	2	0
	0	1	0
	0	0	1
	1	0	1
	5	1	4
	0	5	0
	0	1	4
	1	0	5
	0	0	3
	0	2	6
	0	3	2
	0		4
	0
	0
	0
	0
	1
	2
	0
	1
replicate 3	0	6	1
	0	0	1
	1	2	8
	0	1	2
	0	3	1
	0	0	5
	0	5	0
	0	3	0
	0	4	2
	2	2	0
	0	1	2
	0		12
	0
	2
	4
	0
	0
	0
	1
	1
	1
	0
	0
	0
	0
	0
	0
	0
	0
replicate 4	0	0	6
	3	0	3
	2	0	9
	2	1	6
	1	4	4
	1	7	6
	0	5	0
	5	2	5
	0	11	4
	0	3	3
	1	5	1
	2	0	5
	3	1	2
	0	1	3
	1	7	14
	6		2
	0
	1
	0
	6
	0
	1
	0
	0
	2
	3
	0
	1
	0
	0
	0
	1
	1
	1
