# Supplementary material for: BZR1 promotes pluripotency acquisition and callus development through direct regulation of ARF7 and ARF19
Source: EMBO Rep. 2025 Jun 26;26(14):3554–73. doi: 10.1038/s44319-025-00433-5 (PMC12287390; doi:10.1038/s44319-025-00433-5)
Supplement: Supplementary file 2 — Source data Fig. 1 [file 44319_2025_433_MOESM2_ESM.zip › Fig 1/1C/1C.xlsx]

## Sheet: 1C
Fig 1C: mass quantification of 21d CIM+21d SIM explants. Mass is measured as mg/cm
Genotype	Col-0	bzr1-D	bes1-D				Col-0	bzr1-D	bes1-D
replicate 1	77.1429	111.6	101.667			avg	59.7782	99.4717	68.5683
	75.9091	147	75			std	15.217	27.9102	18.7881
	84.0741	143.478	95.6			n	159	83	86
	110.455	148.824	66.4706
	92.5	152.273	96.875
	98.5714	60.6667	66.1905
	60	156	52.7778
	52.7273	150	82.2222
	52.2222	162.174	76.25
	80.4	117.727	65.625
	83.75	132	94.7059
	85.2381		59.375
	72.5
	69.4737
	77.8261
	68.2609
	90.5263
	104.545
	70.5263
	58.6957
	60
	54
replicate 2	77.7778	101.923	94.2105
	45.2941	98.75	58.5
	68.8889	70.7692	70.7692
	48.5714	90.8	39.5238
	55.7143	93.0769	65.5
	70.4545	123.5	72.3529
	50.3704	106.364	60.4762
	70.5	136.875	74.4444
	76.8421	114.545	57.8947
	55	107.391	45.9091
	51.9048	56.6667	45
	67.9167	91.5789	45.4545
	65.8333	86.1905	64
	52.7273	112.857	61.9048
	63.6842	71.5	78.2609
	62.6667	68.0952	57.0833
	61.0526	128	58.5
	95.4545	106.522	73.3333
	78.1818	89.5238	58.6957
	62.2727		53.0435
	62.5
	78.5
	63.5294
	59.1304
	54.0909
	66.4706
	50
	74.0909
replicate 3	65.7143	44.5	58.0952
	37.5	61.25	73.4615
	50.4545	79.5	57.037
	43.6364	70.7143	70.4167
	52.381	100	56.8182
	49	72.5	67.619
	45	87.6923	45.8333
	51.5	94.8148	43.0435
	46	65.2174	43.6364
	46.6667	71.6667	48
	39.375	57.2	40.5
	45.7895		40
	46.25
	53.8095
	44.3478
	67.0588
	61.875
	41.8182
	59.5238
	71.1765
	45.7143
	43.2
	49.2
	40.625
	61.7391
	38.9474
	30.7692
	53
	61.3043
replicate 4	65.5	97.6667	60.625
	70.9524	60.4762	56.8182
	64.4	62	77.8571
	69.1667	88.1481	52.2222
	44.8148	78.8462	53.913
	42.963	129.615	70.4545
	45.5556	111.429	55.4545
	63.6364	84.0741	65.7692
	31.6	87.8125	58.1818
	51.1765	132.273	69
	36.3158	114.286	82.8571
	55.2	79.1304	66.0714
	53.5	98.6364	67.3077
	60	82.4	75.6667
	38.8	110	46.1538
	62.1053		56.6667
	64.4444
	66.3158
	39.0476
	52
	69.0909
	57
	40.4762
	44.5
	44.2857
	55.4167
	42.6667
	56.7857
	38.0952
	59.5455
	67.5
	31.5789
	76.25
	48.8889
replicate 5	74	89	56.3636
	33.8889	82.0833	100.476
	61.4286	120.667	123.75
	58.5714	145	126.5
	67.2727	87.8261	76.3158
	83.6842	96.3636	75.2
	67.3913	95.1852	89.0476
	74.4	73.7037	68.75
	41.6	68.2609	75
	67.3913	73.3333	70.4545
	73.3333	109.583	75
	60	78.5714	109.524
	62.5	70.4348	43.4783
	59.6296	94.2857	66.8
	58.4615	106	57.7778
	57.3913	89.5652	61.5
	29.375	110.5	99.2
	54.1176	100.952	96
	59.4444	99.3103	77
	49.9565	91.4286	62.6667
	70.4545	125.238	85.2381
	53.6842	71.6667	83.913
	63.5	119.6	97.8261
	86	81.6667	60
	73.5	147.407	36.4
	52.7273	166.667	95.6
	67.619	103.333
	50.9524
	59.5652
	92
	43.4783
	38.8
	35.5556
	57.9167
	65.7143
	66.0714
	37.3913
	68.6364
	56.25
	64.2105
	84.1176
	78.75
	51.3043
	67.619
	62.6087
	64.7619
