# Supplementary material for: BZR1 promotes pluripotency acquisition and callus development through direct regulation of ARF7 and ARF19
Source: EMBO Rep. 2025 Jun 26;26(14):3554–73. doi: 10.1038/s44319-025-00433-5 (PMC12287390; doi:10.1038/s44319-025-00433-5)
Supplement: Supplementary file 3 — Source data Fig. 2 [file 44319_2025_433_MOESM3_ESM.zip]

Archive with 13 entries (6 files):
- Fig 2/
- Fig 2/2A/
- Fig 2/2A/CIM pics/
- Fig 2/2A/CIM pics/IMG_9881.jpg
- Fig 2/2A/SIM pics/
- Fig 2/2A/SIM pics/bes1-ko_IMG_0135.jpg
- Fig 2/2A/SIM pics/Col_bzr_c1_c2_IMG_0132.jpg
- Fig 2/2B/
- Fig 2/2B/2B.xlsx
- Fig 2/2C/
- Fig 2/2C/2C.xlsx
- Fig 2/2D/
- Fig 2/2D/2D.xlsx
