# Supplementary material for: BZR1 promotes pluripotency acquisition and callus development through direct regulation of ARF7 and ARF19
Source: EMBO Rep. 2025 Jun 26;26(14):3554–73. doi: 10.1038/s44319-025-00433-5 (PMC12287390; doi:10.1038/s44319-025-00433-5)
Supplement: Supplementary file 3 — Source data Fig. 2 [file 44319_2025_433_MOESM3_ESM.zip › Fig 2/2B/2B.xlsx]

## Sheet: 2B
Fig 2B: callus mass quantification of 21d CIM explants. Mass is measured as mg/cm
											Col-0	bzr1 c1	bzr1 c2	bes1-ko	bzr1-D	bes1-D
Genotype	Col-0	bzr1 c1	bzr1 c2	bes1-ko	bzr1-D	bes1-D				avg	3.84957	4.36006	4.77904	4.21538	6.68002	2.406
replicate 1	6.66667	7.83333	6.66667	4.15	12.4444	1.56522				std	1.97384	2.10444	2.14846	2.31431	2.65141	1.80347
	7.1	4.25	6.04545	7.66667	10.3846	1.4				n	213	118	119	87	96	98
	6.13636	6.4	5.95238	4.77273	11.9412	3.61905
	3.8	4.73684	8.5	7.25	8.3	2.66667
	6.57143	5.89474	5.55556	3.35	9.5	4.47059
	1.57895	2.66667	5.8	5	10.9474	1.95652
	6.21739	2.4	6.66667	5.95	9.05263	2.15
	1.36364	4.19048	8.88235	3.33333	10.1111	1.48
	1.5	4.46154	5.09091	4.45455	5	2.35
	4.43478	3.76923	7.36842	4.09091	7.15	4.0625
	4.65217	7.8125	4.20833	5.7619	7.15	1.22222
	3.41667	5.28571	3.04762	6.19048	8.6	1
	4.45455	2.72727	6.15789	5.68182	8.73333	2.66667
	3.86364	3.55556	5.90476	5.91304	9.8	2.7
	6.10526	3.85	5.61111	8.52941	10.9444	0.95
	1.73913	7.22222	3.77778	5.26316	5.28571	0.933333
	4.85	4.18182	6.2	6.45455	7.86364	3.55
	3.80952	4.33333	3.36364		7.25	3.15789
	4.04545	2.83333	6.38889		7.36364
	4.52381	2.63158	4.13043
	6.875	3.75	3.71429
	3.6	3.1875	8
	3.54167	2.38095	5.29167
	4.78261	3.45455	3.16667
	6.29412	9.21053	8.8
	7.13333	5	6
	2.61905	6.29412	5.52941
	3.15	5.42105	6.42857
	5.65	2.78947	7.33333
	4.36364	2.09091	5.45
	5.5	1.71429	5.95455
	6.08696	5.55556	6.77778
	1.7	4.09091	4.8
	4.58824	4.47059	7.5
	3.28571	7.14286	4.19048
	3.38889	4	5.15789
	6.5	6.25	3.6
	2.94444	4	4.13043
	5.8	5.55556	8.4
	1.04762	4.73684	6.375
	3	4.26316	2.81818
	4.42857	3.15789	5.66667
	5.45455	6	7.38095
	7.89474	5.11111	7.875
	5.21053
	2.89474
	8.33333
	6
	6.52632
	4.78947
	3.42857
	4.47368
	5.23529
	6
	1.09524
	6.73684
	3.52632
	8.1
	8.15
	6.86364
	col-0	bzr1 #142	bzr1 #166	bes1-ko	BZR1-1D	BES1-1D
replicate 2	2.9	7.05556	5.10526	3.82353	11.4118	2.66667
	3.61111	1.95238	4.31818	3	7.71429	2.15
	3.28571	5.64706	4.10526	4.1	8.68182	0.6
	4.25	4.71429	4.6	3.09091	7.6	2.38889
	5.75	3.55	4.8	2.05263	6.22727	0.666667
	4	3.11111	4.56	8.26316	9.0625	2.73684
	6.88235	6.58333	4.42857	5.68182	10.6111	1.65
	8.78571	3.8125	4.44828	2.68182	7.89474	1.45
	5.05	4.83333	6.82609	5.36364	8.5	1.69565
	4.19048	4.44444	5.2	3.69565	10.9375	6.86667
	6.64286	4.73684	7.5	6.6	6.59091	4.5625
	5	3.21053	6.80952	4.73913	9.44444	3.42105
	5.73684	2.66667	4.92857	5.89474	10.25	1.94444
	4.95455	5.52632	7.33333	5.36842	9.05556	1
	3.15		6.33333	8.45	9.3913	1.5
	4.7619				7.12	7.70588
	2.95833				4.85	3
	5.8				8.46667	7.0625
	4.05556				8.19048	4.94444
	4.57143					2.5
	6.33333
	3.63636
	3.1
	1.81818
	3.61905
	6.57143
	2.30435
	4.33333
	2.19048
	2.52632
	4.82353
	2.8
	3.4
	2.56522
	Col-0	bzr1 #142	bzr1 #166	bes1-ko	BZR1-1D	BES1-1D
replicate 3	5.17647	7.11111	2.52381	3.34783	6.85714	2.88235
	1.95	4.85714	2.7619	1.95238	4.83721	1.18182
	3.83333	4.77273	3.9	2.36842	3.88889	1.09524
	1.63636	1.76	5.875	3.23529	9.38889	1.25
	3.04762	4	2.70588	2.41667	4.75	3.26923
	2.63158	3.21053	2.63158	2.04762	4.75	1.73684
	3.40909	3	4.19048	3.57895	4.88889	2.1
	3.28571	4.8	5.81818	4.3125	8.13333	1.13636
	2.68182	2.13636	5.04545	2.35	3.1	2.95238
	2	4.33333	4.26316	1.95652	6.3	1.17391
	2.08696	2.4	3.22727	1.80952	2.65	1.6
	2.05263	2.6	3.52941	2.52381	1.55	1.95
	2.25	2.44444	3.70833	3.27778	2.2	2.45
	3.04348	2.72727	3.65	3.13636	4.23529	0.545455
	2.47368	4.85	2.45	4.76471	2.4	2.9
	1.14286				5.14286	1.72727
	1.30769
	2.68421
	2.66667
	3.33333
	2.08696
	3.36842
	1.48
	2.95238
	4.63158
	3.13636
	2.65
	5.17647
	2.3913
	2.72
	3.65
	col-0	bzr1 #142	bzr1 #166	bes1-ko	BZR1-1D	BES1-1D
replicate 4	1.84615	1.83333	1.47826	1.625	4.4	0.714286
	1.48	1.66667	0.791667	1.95238	4.52381	0.238095
	0.611111	2.57895	0.88	1.08	3.23077	0.352941
	1	1.95455	1.96154	3	3.91304	0.115385
	2.69231	1.55	1.78947	1.52	5.95238	0.541667
	2	3.47059	4.4	1.625	4.09524	0.461538
	2.04	3.20833	1.52174	1.69231	2.33333	0.461538
	1	1.19048	1.90476	1.36	4.68182	1
	2.95	2.04762	2.36364	2.11538	2.81818	1.33333
	0.652174	2.5	2.38095	1.94737	4.47368	0.555556
	1.68	1.61111	1.84615	2.69231	2.84	0.458333
	1.9	2.05556	0.708333	2.25	2.78261	1.3
	1.7619	1.92593	2.26316	1.13043	5.2381	2.05556
	3.2381	1.54545	2	2.35294	2.56	0.590909
	1.38889	2.2	2	1.47826	4.28571	1
	1.08333	3.57692	1.21053	2.6087	6.76923	0.888889
	2.45	3.65	3	2.45833
	5.8	3.83333	1.45455	3.04545
	1.04167
	0.916667
	4.41176
	1.95652
	1.66667
	1.08333
	0.875
	0.454545
	2.10526
	1.27778
	0.916667
	0.727273
	0.733333
	0.714286
	3.63636
	Col-0	bzr1 #142	bzr1 #166	bes1-ko	BZR1-1D	BES1-1D
replicate 5	6.73913	6.9	3.47619	6.80952	7	4.06667
	4.89474	5.29412	9.33333	3.59091	7	2.35294
	2.93333	7.21053	9.25	6.31818	9.91304	4.57143
	2.61905	5.83333	6.95	7.69565	7.22727	6.25
	3.85714	4.66667	9.45	7.59091	7.25	7.77778
	4.27778	5.72727	7.72727	7	9.14286	6.83333
	5.95455	5	4.73684	12.5	9.65	2.4
	4.78261	7.65	6.86364	6.04762	5	3.70588
	2.66667	6.375	4.83333	4.28571	7.88235	4.25
	3.84211	5.4	7.6087	8	6.85	7.65
	5.9375	4.35	7.33333	8.5	4.83333	5.5
	4.22222	4.47619	4.08333	4.75	6.31818	2
	4.58333	5.15	1.90909	5.68182	7.15	1.95652
	3.83333	5.8	5	5.47619	5.56522	1.15789
	3.5	5.11765	5.26087	6.66667	9.90476	3.25
	6.52174	4.73684	4.5625	7.8125	11.6875	2.35294
	6.89474	9.5	4.92308	3.56522	11	3.14286
	7.27778	4.66667	4.56522	3.09524	8.71429	2.13636
	2.45	7.89474	10.3684	8.06667	6.11765	5.33333
	3.56	4.61111	6.61111	7.11111	6.4	1.05556
	7.45	4.61905	6.7	3.42105	11.5	4
	3.5	8.33333	4.10526	8.2	9.22222	2.05
	7.28571	9.3	5.5		7.27273	3.88235
	9.14286	13.7333	7.45455		5.80952	3.41667
	5.52	7.47619	8.47619		9.47826	1.64286
	3.90476	7.55556	3.27778		7	4.10526
	2.27273	9	5.05			4.5
	1.61905					2.04545
	4.70588
	5.4
	7.63158
	1.85714
	6.91667
	7
	3.63636
	7.33333
	7.47826
	8.2
	5.7619
	6.5
	4.13636
	4.52381
	4.13043
	3.44
	4.75
	2.84211
	3.15
	3.5
	4.11111
	3.33333
	2.32
	6.31579
	4.66667
	5.52381
	2.78947
