# Supplementary material for: BZR1 promotes pluripotency acquisition and callus development through direct regulation of ARF7 and ARF19
Source: EMBO Rep. 2025 Jun 26;26(14):3554–73. doi: 10.1038/s44319-025-00433-5 (PMC12287390; doi:10.1038/s44319-025-00433-5)
Supplement: Supplementary file 3 — Source data Fig. 2 [file 44319_2025_433_MOESM3_ESM.zip › Fig 2/2C/2C.xlsx]

## Sheet: 2C
Fig 2C: callus mass quantification of 21d CIM+21d SIM explants. Mass is measured as mg/cm
											Col-0	bzr1 c1	bzr1 c2	bes1-ko	bzr1-D	bes1-D
Genotype	Col-0	bzr1 c1	bzr1 c2	bes1-ko	bzr1-D	bes1-D				avg	59.5546	61.8377	63.0386	60.2448	98.2875	67.7802
replicate 1	77.1429	62.381	79.3333	95.5	111.6	101.667				std	15.217	13.6943	13.7936	15.4296	27.9102	18.7881
	75.9091	68.6957	64.4444	74	147	75				n	159	79	81	75	83	86
	84.0741	60	73.5	84.0909	143.478	95.6
	110.455	83.6364	71.5385	108.095	148.824	66.4706
	92.5	76.6667	101.739	71.7857	152.273	96.875
	98.5714	58.6957	82.7778	71.9048	60.6667	66.1905
	60	65.4545	82.7778	95.6	156	52.7778
	52.7273	90.5556	96.4	76.5	150	82.2222
	52.2222	75.1613	77.8947	93.3333	162.174	76.25
	80.4	80.9524	61	60	117.727	65.625
	83.75	81.1765	73.5714		132	94.7059
	85.2381	73.3333	77.6			59.375
	72.5	75	89.5238
	69.4737		87.7778
	77.8261
	68.2609
	90.5263
	104.545
	70.5263
	58.6957
	60
	54
replicate 2	77.7778	49.5238	68.6364	51.0625	101.923	94.2105
	45.2941	57.1429	85.8824	63.913	98.75	58.5
	68.8889	72.2222	68.0952	58	70.7692	70.7692
	48.5714	80.9524	91.8182	70.5556	90.8	39.5238
	55.7143	45.6522	68.4	54.2105	93.0769	65.5
	70.4545	73.1579	56.5217	71.7647	123.5	72.3529
	50.3704	83.6842	52.7778	64.7826	106.364	60.4762
	70.5	67.5	58	65	136.875	74.4444
	76.8421	53.3333	77.9167	58.2609	114.545	57.8947
	55	65.4545	63.5	73.75	107.391	45.9091
	51.9048	84.0909	88.8889	54.5	56.6667	45
	67.9167	81.3636	51.8182	55.4545	91.5789	45.4545
	65.8333		77.2727		86.1905	64
	52.7273				112.857	61.9048
	63.6842				71.5	78.2609
	62.6667				68.0952	57.0833
	61.0526				128	58.5
	95.4545				106.522	73.3333
	78.1818				89.5238	58.6957
	62.2727					53.0435
	62.5
	78.5
	63.5294
	59.1304
	54.0909
	66.4706
	50
	74.0909
replicate 3	65.7143	66	53.6	39.0476	44.5	58.0952
	37.5	44.2857	45.7895	65.4167	61.25	73.4615
	50.4545	47.7273	52.381	48.6957	79.5	57.037
	43.6364	64.7619	46.3636	55.7143	70.7143	70.4167
	52.381	42.2727	54	60.8333	100	56.8182
	49	67.3913	66.1538	48.5	72.5	67.619
	45	45.7143	47.9167	40.5	87.6923	45.8333
	51.5	48.9474	40.4545	45.2632	94.8148	43.0435
	46	51.1765	48.2609	51.6	65.2174	43.6364
	46.6667	60	65.7143	52.0833	71.6667	48
	39.375	51	38.0769	42.8571	57.2	40.5
	45.7895	50.3571	53.5	40.9524		40
	46.25	49.4737	63.3333	51.4286
	53.8095	45.5556	46.1111	54.2105
	44.3478	58.9474	52.2222	44.2857
	67.0588	66.8421	50.5	60
	61.875	54.2857	56.5217	49.6
	41.8182	45.4545	58.2609	50
	59.5238
	71.1765
	45.7143
	43.2
	49.2
	40.625
	61.7391
	38.9474
	30.7692
	53
	61.3043
replicate 4	65.5	59.6296	61.6667	58.3333	97.6667	60.625
	70.9524	54.5	70	77.6	60.4762	56.8182
	64.4	55	48.3333	41.7391	62	77.8571
	69.1667	40.4762	72.7273	46.9565	88.1481	52.2222
	44.8148	96.1538	67.0968	67.7778	78.8462	53.913
	42.963	53.5	66.7742	77.9167	129.615	70.4545
	45.5556	52.8571	63.5714	62.4	111.429	55.4545
	63.6364	72.9167	76.8182	56.4286	84.0741	65.7692
	31.6	44.1176	40	61.2	87.8125	58.1818
	51.1765	53.0435	50.4348	47.037	132.273	69
	36.3158	52.8	62.8	52.8571	114.286	82.8571
	55.2	82.3529	60.6452	55.6	79.1304	66.0714
	53.5	98.1818	38.5714	55.7143	98.6364	67.3077
	60	45	62.4	39.2857	82.4	75.6667
	38.8	62.3077	50.3704	46.2963	110	46.1538
	62.1053	58.8889	54.3478	72.3333		56.6667
	64.4444	59.0476	53.8889	47.1875
	66.3158	62.2727	62.1739
	39.0476
	52
	69.0909
	57
	40.4762
	44.5
	44.2857
	55.4167
	42.6667
	56.7857
	38.0952
	59.5455
	67.5
	31.5789
	76.25
	48.8889
replicate 5	74	38.6364	85.6522	70	89	56.3636
	33.8889	76.5217	53.3333	86.9565	82.0833	100.476
	61.4286	72.6923	63.6	60.4167	120.667	123.75
	58.5714	66.087	65.8333	77.7273	145	126.5
	67.2727	49.2	60	54.0909	87.8261	76.3158
	83.6842	47.2	58.0952	40.5556	96.3636	75.2
	67.3913	60.8696	72.4	69.5	95.1852	89.0476
	74.4	56.25	56.1905	65.5556	73.7037	68.75
	41.6	66.8	60.5263	44.5833	68.2609	75
	67.3913	61	67.9167	56.25	73.3333	70.4545
	73.3333	53.6364	57.6471	60.9524	109.583	75
	60	62.6087	66.6667	53.3333	78.5714	109.524
	62.5	77.7273	63.3333	96.5	70.4348	43.4783
	59.6296	63.6	65.8333	92.3529	94.2857	66.8
	58.4615	57.2222	47.5	46.8182	106	57.7778
	57.3913	74.4	69.1667	56.5217	89.5652	61.5
	29.375	52	51.4286	56.25	110.5	99.2
	54.1176	81.5385	72.8571	50.5263	100.952	96
	59.4444				99.3103	77
	49.9565				91.4286	62.6667
	70.4545				125.238	85.2381
	53.6842				71.6667	83.913
	63.5				119.6	97.8261
	86				81.6667	60
	73.5				147.407	36.4
	52.7273				166.667	95.6
	67.619				103.333
	50.9524
	59.5652
	92
	43.4783
	38.8
	35.5556
	57.9167
	65.7143
	66.0714
	37.3913
	68.6364
	56.25
	64.2105
	84.1176
	78.75
	51.3043
	67.619
	62.6087
	64.7619
