# Supplementary material for: BZR1 promotes pluripotency acquisition and callus development through direct regulation of ARF7 and ARF19
Source: EMBO Rep. 2025 Jun 26;26(14):3554–73. doi: 10.1038/s44319-025-00433-5 (PMC12287390; doi:10.1038/s44319-025-00433-5)
Supplement: Supplementary file 3 — Source data Fig. 2 [file 44319_2025_433_MOESM3_ESM.zip › Fig 2/2D/2D.xlsx]

## Sheet: 2D
Fig 2D: shoot quantification of 21d CIM +21d SIM explants. Shoots were scored under a stereo microscope
Genotype	Col-0	bzr1 c1	bzr1 c2	bes1-ko	bzr1-D	bes1-D					Col-0	bzr1 c1	bzr1 c2	bes1-ko	bzr1-D	bes1-D
replicate 1	3	4	0	1	3	9				avg	1.38037	1.60241	1.14118	1.3038	3.55172	4.2
	2	5	1	2	1	0				std	1.8291	2.14562	1.79875	1.8728	3.54522	3.48198
	6	1	5	6	4	8				n	159	79	81	75	83	86
	3	6	1	4	2	10
	3	6	1	5	10	7
	3	4	3	1	5	8
	2	7	4	7	11	7
	3	2	0	0	2	14
	1	3	2	3	9	7
	4	3	2	0	2	5
	5	5	2		5	9
	6	1	2			4
	2	2	0
	1		2
	2
	2
	3
	5
	0
	3
	7
	0
	Col-0	bzr1 #142	bzr1 #166	bes1-ko	BZR1-1D	BES1-1D
replicate 2	0	0	0	0	4	2
	0	0	1	0	1	0
	0	0	1	0	1	5
	1	0	2	0	0	4
	1	0	0	0	6	3
	2	0	0	0	5	7
	3	0	1	0	3	3
	0	0	0	0	1	0
	0	0	0	0	2	0
	0	0	0	0	1	0
	0	2	0	4	0	1
	1	0	0	0	0	1
	5		0		1	4
	0				5	0
	0				1	4
	1				0	5
	0				0	3
	0				2	6
	0				3	2
	0					4
	0
	0
	0
	0
	1
	2
	0
	1
	Col-0	bzr1 #142	bzr1 #166	bes1-ko	BZR1-1D	BES1-1D
replicate 3	0	4	0	0	6	1
	0	0	0	2	0	1
	1	0	0	0	2	8
	0	2	1	0	1	2
	0	0	0	0	3	1
	0	0	0	0	0	5
	0	0	0	1	5	0
	0	0	1	1	3	0
	0	1	0	2	4	2
	2	2	1	0	2	0
	0	0	0	0	1	2
	0	0	3	0		12
	0	0	0	0
	2	0	0	0
	4	0	0	0
	0	0	1	0
	0	0	0	0
	0	0	0	0
	1
	1
	1
	0
	0
	0
	0
	0
	0
	0
	0
	Col-0	bzr1 #142	bzr1 #166	bes1-ko	BZR1-1D	BES1-1D
replicate 4	0	0	0	5	0	6
	3	0	0	1	0	3
	2	1	7	3	0	9
	2	4	2	0	1	6
	1	0	2	0	4	4
	1	0	0	1	7	6
	0	0	0	1	5	0
	5	2	2	6	2	5
	0	1	0	4	11	4
	0	4	1	3	3	3
	1	0	0	4	5	1
	2	8	0	6	0	5
	3	6	3	1	1	2
	0	3	3	3	1	3
	1	2	1	6	7	14
	6	0	7	0		2
	0	1	1	2
	1	0	0
	0
	6
	0
	1
	0
	0
	2
	3
	0
	1
	0
	0
	0
	1
	1
	1
	Col-0	bes1-KO	bzr1 #142	bzr1 #166	BZR1-1D	BES1-1D
replicate 5	1	0	0	2	2	2
	0	3	2	0	1	5
	1	6	0	3	0	1
	0	0	1	1	9	3
	3	1	0	1	6	2
	1	0	8	1	8	6
	6	2	4	3	11	3
	1	3	0	1	6	1
	0	1	0	0	1	3
	5	2	2	0	0	5
	1	2	0	2	10	5
	0	3	3	1	0	7
	1	0	4	0	4	1
	4	5	1	1	4	8
	2	0	0	1	4	4
	3	4	0	0	7	8
	0	2	6	0	2	11
	0	7	0	1	3	6
	3				8	6
	3				4	4
	0				6	1
	1				1	12
	3				11	4
	10				5	1
	1				16	7
	0				13	13
	2				3
	0
	6
	3
	2
	1
	0
	1
	2
	6
	1
	0
	0
	1
	2
	2
	2
	1
	2
	1
