# Supplementary material for: BZR1 promotes pluripotency acquisition and callus development through direct regulation of ARF7 and ARF19
Source: EMBO Rep. 2025 Jun 26;26(14):3554–73. doi: 10.1038/s44319-025-00433-5 (PMC12287390; doi:10.1038/s44319-025-00433-5)
Supplement: Supplementary file 4 — Source data Fig. 3 [file 44319_2025_433_MOESM4_ESM.zip]

Archive with 13 entries (10 files):
- Fig 3/
- Fig 3/3A/
- Fig 3/3A/besD bik1.tif
- Fig 3/3A/besD brz2.tif
- Fig 3/3A/besD nt1.tif
- Fig 3/3A/bzrD bik2.tif
- Fig 3/3A/bzrD brz2.tif
- Fig 3/3A/bzrDnt 2.tif
- Fig 3/3A/col 0 nt2.tif
- Fig 3/3A/col bik1.tif
- Fig 3/3A/col brz1.tif
- Fig 3/3B/
- Fig 3/3B/3B.xlsx
