# Supplementary material for: BZR1 promotes pluripotency acquisition and callus development through direct regulation of ARF7 and ARF19
Source: EMBO Rep. 2025 Jun 26;26(14):3554–73. doi: 10.1038/s44319-025-00433-5 (PMC12287390; doi:10.1038/s44319-025-00433-5)
Supplement: Supplementary file 4 — Source data Fig. 3 [file 44319_2025_433_MOESM4_ESM.zip › Fig 3/3B/3B.xlsx]

## Sheet: 3B
Fig 3B: callus mass quantification of 21d CIM explants supplemented with DMSO, 5µM bikinin or 2µM Brassinazole. Mass is measured as mg/cm
Treatment	150µL DMSO/L			5µM bikinin			2µM Brassinazole
Genotype	Col-0	bzr1-D	bes1-D	Col-0	bzr1-D	bes1-D	Col-0	bzr1-D	bes1-D
	mg/cm	mg/cm	mg/cm	mg/cm	mg/cm	mg/cm	mg/cm	mg/cm	mg/cm
Replicate 1	3.35714	5.38462	1.42857	3.38462	3.08333	2.25	0.75	2.94118	0.5
	2.5	4	0.454545	1.33333	1.6	0.705882	1.66667	0.785714	0.666667					150µL DMSO/L			5µM bikinin			2µM Brassinazole
	2.66667	5.33333		1.91667	3.84615	0.714286	1.33333	1.89474						Col-0	bzr1-D	bes1-D	Col-0	bzr1-D	bes1-D	Col-0	bzr1-D	bes1-D
	0.625	3.35714	1	1.25	1.22222	0.875		3.11111					avg	3.12273	4.21278	1.73451	2.22547	3.26966	1.69403	2.00171	4.14106	1.88222
	4.61538	5.26316	0.4	1.5	2.5		0.833333	5.3125	1.18182				std	1.5948	1.63999	1.18885	1.16133	1.38983	0.742324	1.15237	1.91049	0.977839
	0.555556	6.81818	0	0.875	4.63636	0.833333	2.21429	0.833333	0.666667				n	100	100	84	99	100	87	101	100	85
	2.2	8	2.5	3.375	2.86667	1.66667	1.2	3.4375
	1.44444	3	2.72727	2.53846	3		1.33333	3.64706	1
	2.35294	4.375		1.52632	8.5	2	1.875	0.263158	0.888889
	3.23529	3.66667	2	2.35294	2.66667	0.3125	1.875	2.0625
	3.63636	6	0.636364	0.714286	1.66667		1.0625	6.78571	0.833333
	2.85714	3.33333		0.5	2.66667	2.125	1.46667	6.05882	0.466667
	1.58824	0.928571	1.36364	1.6	4.375	2.14286	1.6875	7
	2.22222	7.27273	1.71429	2.125	4.09091		2.22222	2.625	2.53333
	2.5	5		1.47059	2	2.72727	2.5	4.86667	1.6875
	4	3.57143	0.714286	1.69231	4.66667	2.875	1.33333	4.0625
	3.375	5.33333	3.07692	1.42857	2.61111		1.29412	4.76923	1.8
	1	6.5		2.625			0.888889	4.16667	1.41176
	2.86667	3.23529		0.923077	1.6875	1.42857	1.47059	2.45455
	2.30769	2.93333		1.66667	4.66667	2.6	2.53333	6	1.18182
	0.714286	3.125		0.923077	2.75		4.86667	4.44444	0.6
		6.25					1.8	1.42857
replicate 2	0.833333	3.78571	2.14286	2.82353	2.4375	2.27273	4	6.66667	0.5
	1.91667	4.53333	0.2	1.8	2.92857	1.11111	0.909091	6.5	1.44444
	5.33333	3.8	2.4	1.52941	3.57143		1.76471	1.64706
	3.08333	3.90909	1.72727	0.625	5.53846	2.83333	3.28571	5.81818	2.22222
	4	2.8125	0.833333	2.08333	3.66667	3	1.66667	1.42857	1.5
	5.29412	6.15385		3.88235	4.3		1.23529	4.28571
	1.875	3.84615	2.28571	2.21429	4.16667	2.125	2	3.57143	1.72727
	1.75	6.15385	3.09091	0.882353	3.93333	2.44444	1.53846	6.4	0.666667
	3	5.5		2.45455	1.9375		2.2	8.44444
	1.42857	0.909091	4.44444	1.71429	3.63636	0.666667	1.6875
	7	5.45455	7.6	2.86667	4.58333	2.1	1	4.30769	2
	2.86667	4		2.41176	2		1.76923	2	0.857143
	1.73333	2.66667	2		3.27273		1.57143	6.4
	6.66667	2.84615	1.11111	0.714286	2.5	1.83333	1	3.14286	2.2
	1.875	5.25		3.23077	2.58333	2	0.666667	2.53333	3.33333
	1.5	5.61538	1.23077	0.928571	2.13333	0.333333	1	3.75
	1.66667	5.8	3.45455	2.5	3.5	0.384615	1.07143	8.7	4.18182
	2	7.09091		1.54545	2.81818	1.90909	1.69231	9.54545	2.09091
	2	2.93333	4	0.909091	2.13333		1.6875	2
	5.18182	3	3.6	1.75	3.07692	2.71429	1.625	5.83333	3.77778
	1.53333	2.33333		5.86667	2.30769	2	4.6875	3.41176	4.5
				1.17647	2.77778		1	1.68421
replicate 3	3.90909	5.25	1.375	1.64286	5	3.33333	1.625	3.2	0.75
	4.76923	6.07692	0.666667	2.85714	4.07143	2.7	2.66667	7.2	2.91667
	5.45455	5.38462	1	2.3125	4.28571	2.27273	3.07692	2.94444	0.933333
	3.78571	3.07692	1.4		3.07692		1.76923	3.21429	1.375
	2.14286	4.6875	1.66667	2.85714	3.85714	3.33333	1.5	3.33333	0.933333
	2.5	7.45455	1.07143	2.71429	6.2	2.5	2	3.88889	2
	5.11765	3.57143	2.92308	3.125	3.3	1.42857	1.375	3.68421	2.1875
	2.90909	7.6	1.91667	3.63636	3.09091	1.73333	0.933333	0.705882	1.11111
	7.08333	3.18182	4.23077	2.3125	3.25	2.5	2	5.625	1.25
	4.35294	5.14286	1.42857	2.66667	6	1.6	2.92857	3.75	2.125
	2.64286	5	2.33333	2.5	4.26667	2.90909	1.875	6.42857	1.35294
	3.84615	4	2.92308	3.125	4.0625	1.66667	1.53333	8.75	1.625
	3.72727	4.58333	1.07143	4	3	2.66667	1.13333	4.28571	1.875
	7.69231	1	1.33333	4.54545	4.5	1.36364	0.923077	4.1875	1.92308
	4.07143	2.85714	1.66667	1	2.8	2.69231	2.5	5.29412	2.91667
	3.83333	3.28571	2	1	3.27273	1.18182	2.84615	4.58824	2.64286
	2.25	6.07143	1.30769	1.6875	5.6	3.18182	2.6	4.375	2.66667
	6.66667	4.66667	1.11111	1	3.35714	1.33333	3.5	4.53333	1.625
	4	3.07692	1.66667	2.61538	3.73333	1.25	2.38889	6.07143	1.11111
	4	6.25	1.9375	1.28571	5.45455	1.66667	4.66667	6.875	1.06667
	3.57143	4.09091	2.35714	2.66667	4.07143	1.9375	1.8	5.13333	1.875
				3.08333	7.85714	2.35714	2.42857
replicate 4	1.81818	3.46154	0.636364	3.58333	2	1.4	1.38462	3.75	1.66667
	2.72727	2.72727	1.92857	1.92857	3.61538	2.22222	1.07143	4.4	2.71429
	2.6	3.54545	1	1.92308	5	1.66667	2	3.46154	3.07692
	4.54545	5	0.454545	2.72727	4.54545	1.66667	0.909091	2.85714	2.30769
	2.18182	3.6	2	1.66667	5	0.833333	1.53846	5	1
	5.38462	4.27273	0.909091	4.27273	3	1.71429	1.36364	3.57143	2.30769
	2	1.81818	2.23077	0.833333	2.22222	0.909091	2.14286	3.33333	2
	3	3.33333	0.454545	2	2.72727	1.81818	2.71429	7.5	3.33333
	2.5	2.72727	0.625	1.36364	2	0.8	5	2.14286	2.61538
	2.5	6.66667	1.81818	3.7	2.5	1.6	1.08333	2.72727	1.53846
	1.66667	2.91667	1.41667	2.66667	2.8	1.16667	1.72727	3	0.928571
	1.7	3.75	2.72727	3	5	2.54545	2	4.4	1.33333
	4.54545	6.66667	0.769231	3.18182	1.81818	0.909091	0.714286	4.33333	1.33333
	1.15385	3.36364	2.18182	0.909091	2	1.7	2.53846	2.33333	1.09091
	4.5	2.72727	0.833333	1.41667	1.3	2	3.33333	3.6	2.14286
	2.08333	3	0.5	4	2.77778	2.16667	7.5	3.75	2.33333
	5	3.18182	0.769231	4.36364	2.27273	1.09091	1.81818	3.84615	0.909091
	2	6.21429	0.833333	1.54545	1.6	1.4	1.33333	2.30769	4.16667
						1.36364
replicate 5	1.64286	2.72727	0.666667	3.54545	2.14286	2.08333	3.57143	4.23077	3.16667
	4.09091	5.42857	2.09091	2.76923	4.36364	0.666667	3	6.85714	2
	2.64286	3.69231	2.46154	3.33333	4.28571	1	1.2	6.2	2
	4	2.66667	2.66667	4.7	1.66667	0.8	3.63636	3.83333	1
	2	3.3	0.909091	3	3.09091	1	1	3	1.45455
	4.33333	5	1	1	0.857143	1.15385	1	3	3.27273
	7.08333	6	0.666667	4.5	5.63636	1.81818	5	3.63636	4
	2.09091	2.27273	1.92857	3	3	3	4.44444	5.45455	1.7
	1.6	2.44444	2.5	1.08333	1.75	2	2.45455	7	2.45455
	1.14286	5.6	2.72727	1.8	4.4	1.36364	2	5.18182	1
	5.45455	9.11111	3.33333	2.22222	1.2	1.25	2.2	6.72727	2
	3.46154	2.5	2.14286	1.4	3	0.909091	2.8	2.54545	2.22222
	4	2.44444	2.3	0.909091	1.81818	0.909091	3.36364	3.8	3.63636
	3	5.18182	2.36364	5.71429	2.72727	1.81818	1.4	5.44444	2.5
	3.63636	2	0.333333	1.36364	5.55556	1.16667	1.3	6.1	2.72727
	5.7	5.7	3.375	1.85714	3	1.08333	2.7	3	4.11111
	4.91667	2.83333	0.0909091	3.45455	2	2	2	2.27273	2.3
	3	4.44444		4	1.81818	1.18182	1.6	2.7	2.72727
	4.45455
