# Supplementary material for: BZR1 promotes pluripotency acquisition and callus development through direct regulation of ARF7 and ARF19
Source: EMBO Rep. 2025 Jun 26;26(14):3554–73. doi: 10.1038/s44319-025-00433-5 (PMC12287390; doi:10.1038/s44319-025-00433-5)
Supplement: Supplementary file 5 — Source data Fig. 4 [file 44319_2025_433_MOESM5_ESM.zip]

Archive with 56 entries (34 files):
- Fig 4/
- Fig 4/4A/
- Fig 4/4A/CIM/
- Fig 4/4A/CIM/BES1-YFP CIM mz/
- Fig 4/4A/CIM/BES1-YFP CIM mz/C1-S11 BES CIM Image 41.jpg
- Fig 4/4A/CIM/BES1-YFP CIM mz/C2-S11 BES CIM Image 41.jpg
- Fig 4/4A/CIM/BES1-YFP CIM mz/S11 BES CIM Image 41.jpg
- Fig 4/4A/CIM/BZR1-YFP CIM mz/
- Fig 4/4A/CIM/BZR1-YFP CIM mz/C1-S9 BZR1 CIM Image 13.jpg
- Fig 4/4A/CIM/BZR1-YFP CIM mz/C2-S9 BZR1 CIM Image 13.jpg
- Fig 4/4A/CIM/BZR1-YFP CIM mz/S9 BZR1 CIM Image 13.jpg
- Fig 4/4A/NT/
- Fig 4/4A/NT/BES1-YFP NT mz/
- Fig 4/4A/NT/BES1-YFP NT mz/C1-S4 BES1 Control Image 46.jpg
- Fig 4/4A/NT/BES1-YFP NT mz/C2-S4 BES1 Control Image 46.jpg
- Fig 4/4A/NT/BES1-YFP NT mz/S4 BES1 Control Image 46.jpg
- Fig 4/4A/NT/BZR1-YFP NT mz/
- Fig 4/4A/NT/BZR1-YFP NT mz/C1-S3 BZR1 Control Image 17.jpg
- Fig 4/4A/NT/BZR1-YFP NT mz/C2-S3 BZR1 Control Image 17.jpg
- Fig 4/4A/NT/BZR1-YFP NT mz/S3 BZR1 Control Image 17.jpg
- Fig 4/4A/SIM/
- Fig 4/4A/SIM/BES1-YFP SIM/
- Fig 4/4A/SIM/BES1-YFP SIM/C1-S7 BES1-YFP SIM Image 89_Maximum intensity projection.jpg
- Fig 4/4A/SIM/BES1-YFP SIM/C2-S7 BES1-YFP SIM Image 89_Maximum intensity projection.jpg
- Fig 4/4A/SIM/BES1-YFP SIM/S7 BES1-YFP SIM Image 89_Maximum intensity projection.jpg
- Fig 4/4A/SIM/BZR1-YFP SIM/
- Fig 4/4A/SIM/BZR1-YFP SIM/C1-S4 BZR1-YFP SIM Image 63_Maximum intensity projection.jpg
- Fig 4/4A/SIM/BZR1-YFP SIM/C2-S4 BZR1-YFP SIM Image 63_Maximum intensity projection.jpg
- Fig 4/4A/SIM/BZR1-YFP SIM/S4 BZR1-YFP SIM Image 63_Maximum intensity projection.jpg
- Fig 4/4B/
- Fig 4/4B/4B.xlsx
- Fig 4/4C/
- Fig 4/4C/4C.xlsx
- Fig 4/4D/
- Fig 4/4D/CIM/
- Fig 4/4D/CIM/BES1-YFP CIM rt/
- Fig 4/4D/CIM/BES1-YFP CIM rt/Image 37_Maximum intensity projection_c1-2.tif
- Fig 4/4D/CIM/BES1-YFP CIM rt/Image 37_Maximum intensity projection_c1.tif
- Fig 4/4D/CIM/BES1-YFP CIM rt/Image 37_Maximum intensity projection_c2.tif
- Fig 4/4D/CIM/BZR1-YFP CIM rt/
- Fig 4/4D/CIM/BZR1-YFP CIM rt/Image 11_Maximum intensity projection_c1-2.tif
- Fig 4/4D/CIM/BZR1-YFP CIM rt/Image 11_Maximum intensity projection_c1.tif
- Fig 4/4D/CIM/BZR1-YFP CIM rt/Image 11_Maximum intensity projection_c2.tif
- Fig 4/4D/NT/
- Fig 4/4D/NT/BES1-YFP NT rt/
- Fig 4/4D/NT/BES1-YFP NT rt/Image 17_Maximum intensity projection_c1-2.tif
- Fig 4/4D/NT/BES1-YFP NT rt/Image 17_Maximum intensity projection_c1.tif
- Fig 4/4D/NT/BES1-YFP NT rt/Image 17_Maximum intensity projection_c2.tif
- Fig 4/4D/NT/BZR1-YFP NT rt/
- Fig 4/4D/NT/BZR1-YFP NT rt/bzr ms RT Image 14_Maximum intensity projection_c1.tif
- Fig 4/4D/NT/BZR1-YFP NT rt/Image 14_Maximum intensity projection_c1-2.tif
- Fig 4/4D/NT/BZR1-YFP NT rt/Image 14_Maximum intensity projection_c2.tif
- Fig 4/4E/
- Fig 4/4E/4E.xlsx
- Fig 4/4F/
- Fig 4/4F/4F.xlsx
