# Supplementary material for: BZR1 promotes pluripotency acquisition and callus development through direct regulation of ARF7 and ARF19
Source: EMBO Rep. 2025 Jun 26;26(14):3554–73. doi: 10.1038/s44319-025-00433-5 (PMC12287390; doi:10.1038/s44319-025-00433-5)
Supplement: Supplementary file 5 — Source data Fig. 4 [file 44319_2025_433_MOESM5_ESM.zip › Fig 4/4B/4B.xlsx]

## Sheet: 4B
4B: quantification of mean grey value in the midlayer zone of BES1-YFP signal in NT, 6d CIM and SIM. Images were made from maximum intensity projections of z-stacks
				mean gray value					BES1-YFP	treatment
file name	Line	Seedling	treatment	midregion	background	background-midregion				Control	CIM	SIM
S1 BES Control Image 43.tif	BES1-YFP	1	Control	12.817	4.705	8.112			Mean gray value of midzone	6.8325	3.76775	27.0602
S2 BES Control Image 44.tif	BES1-YFP	2	Control	10.573	4.789	5.784			SD	1.6461	3.37456	18.2684
S3 BES1 Control Image 45.tif	BES1-YFP	3	Control	10.029	4.799	5.23			N	12	12	11
S4 BES1 Control Image 46.tif	BES1-YFP	4	Control	14.324	4.763	9.561
S5 BES1 Control Image 47.tif	BES1-YFP	5	Control	13.178	4.781	8.397
S6 BES1 Control Image 48.tif	BES1-YFP	6	Control	12.857	4.787	8.07
S7 BES1 Control Image 49.tif	BES1-YFP	7	Control	13.458	4.803	8.655
S8 BES Control Image 50.tif	BES1-YFP	8	Control	10.313	5.016	5.297
S9 BES1 Control Image 51.tif	BES1-YFP	9	Control	9.994	4.818	5.176
S10 BES1 Control Image 52.tif	BES1-YFP	10	Control	11.379	4.841	6.538
S11 BES1 Control Image 53.tif	BES1-YFP	11	Control	11.263	4.825	6.438
S12 BES1 Control Image 54.tif	BES1-YFP	12	Control	9.59	4.858	4.732
S1 BES CIM Image 28.tif	BES1-YFP	1	CIM	8.758	4.701	4.057
S2 BES CIM Image 30.tif	BES1-YFP	2	CIM	8.834	4.74	4.094
S3 BES CIM Image 31.tif	BES1-YFP	3	CIM	7.561	4.73	2.831
S4 BES CIM Image 34.tif	BES1-YFP	4	CIM	10.376	4.76	5.616
S5 BES CIM Image 35.tif	BES1-YFP	5	CIM	8.207	4.762	3.445
S6 BES CIM Image 36.tif	BES1-YFP	6	CIM	8.516	4.795	3.721
S7 BES CIM Image 37.tif	BES1-YFP	7	CIM	8.715	4.771	3.944
S8 BES CIM Image 38.tif	BES1-YFP	8	CIM	8.707	4.744	3.963
S9 BES CIM Image 39.tif	BES1-YFP	9	CIM	8.711	4.821	3.89
S10 BES CIM Image 40.tif	BES1-YFP	10	CIM	7.559	4.801	2.758
S11 BES CIM Image 41.tif	BES1-YFP	11	CIM	8.657	4.827	3.83
S12 BES CIM Image 42.tif	BES1-YFP	12	CIM	7.87	4.806	3.064
S1 BES1-YFP SIM Image 33_Maximum intensity projection.tif	BES1-YFP	1	SIM	19.274	3.618	15.656
S2 BES1-YFP SIM Image 38_Maximum intensity projection.tif	BES1-YFP	2	SIM	21.2	4.102	17.098
S3 BES1-YFP SIM Image 48_Maximum intensity projection.tif	BES1-YFP	3	SIM	76.948	4.661	72.287
S4 BES1-YFP SIM Image 52_Maximum intensity projection.tif	BES1-YFP	4	SIM	32.198	5.952	26.246
S5 BES1-YFP SIM Image 53_Maximum intensity projection.tif	BES1-YFP	5	SIM	29.82	3.719	26.101
S6 BES1-YFP SIM Image 37_Maximum intensity projection.tif	BES1-YFP	6	SIM	33.886	9.764	24.122
S7 BES1-YFP SIM Image 89_Maximum intensity projection.tif	BES1-YFP	7	SIM	16.223	4.365	11.858
S8 BES1-YFP SIM Image 91_Maximum intensity projection.tif	BES1-YFP	8	SIM	51.721	3.757	47.964
S9 BES1-YFP SIM Image 41_Maximum intensity projection.tif	BES1-YFP	9	SIM	22.24	5.442	16.798
S10 BES1-YFP SIM Image 115_Maximum intensity projection.tif	BES1-YFP	10	SIM	14.865	4.388	10.477
S11 BES1-YFP SIM MAX_Image 34.tif	BES1-YFP	11	SIM	32.904	3.849	29.055
