# Supplementary material for: BZR1 promotes pluripotency acquisition and callus development through direct regulation of ARF7 and ARF19
Source: EMBO Rep. 2025 Jun 26;26(14):3554–73. doi: 10.1038/s44319-025-00433-5 (PMC12287390; doi:10.1038/s44319-025-00433-5)
Supplement: Supplementary file 5 — Source data Fig. 4 [file 44319_2025_433_MOESM5_ESM.zip › Fig 4/4C/4C.xlsx]

## Sheet: 4C
4C: quantification of mean grey value in the midlayer zone of BZR1-YFP signal in NT, 6d CIM and SIM. Images were made from maximum intensity projections of z-stacks
				mean gray value					BZR1-YFP	treatment
file name	Line	Seedling	treatment	midregion	background	background-midregion				Control	CIM	SIM
S1 BZR1 Control Image 15.tif	BZR1-YFP	1	Control	18.27	4.838	13.432			Mean gray value of midzone	17.9306	40.7686	64.7209
S2 BZR1 Control Image 16.tif	BZR1-YFP	2	Control	33.329	4.711	28.618			SD	7.12684	16.7311	21.1576
S3 BZR1 Control Image 17.tif	BZR1-YFP	3	Control	24.669	4.721	19.948			N	12	12	12
S4 BZR1 Control Image 18.tif	BZR1-YFP	4	Control	16.044	4.79	11.254
S5 BZR1 Control Image 19.tif	BZR1-YFP	5	Control	24.772	7.626	17.146
S6 BZR1 Control Image 21.tif	BZR1-YFP	6	Control	20.314	7.62	12.694
S7 BZR1 Control Image 22.tif	BZR1-YFP	7	Control	20.881	4.889	15.992
S8 BZR1 Control Image 23.tif	BZR1-YFP	8	Control	33.707	5.875	27.832
S9 BZR1 Control Image 24.tif	BZR1-YFP	9	Control	35.045	4.86	30.185
S10 BZR1 Control Image 25.tif	BZR1-YFP	10	Control	16.016	4.755	11.261
S11 BZR1 Control Image 26.tif	BZR1-YFP	11	Control	15.94	4.786	11.154
S12 BZR1 Control.tif	BZR1-YFP	12	Control	20.387	4.736	15.651
S1 BZR1 CIM Image 8.tif	BZR1-YFP	1	CIM	58.343	7.246	51.097
S2 BZR1 CIM Image 4.tif	BZR1-YFP	2	CIM	36.961	4.653	32.308
S3 BZR1 CIM Image 6.tif	BZR1-YFP	3	CIM	38.831	4.77	34.061
S4 BZR1 CIM Image 7.tif	BZR1-YFP	4	CIM	83.605	5.454	78.151
S5 BZR1 CIMImage 9.tif	BZR1-YFP	5	CIM	52.535	4.637	47.898
S6 BZR1 CIM Image 10.tif	BZR1-YFP	6	CIM	62.918	4.659	58.259
S7 BZR1 CIM Image 11.tif	BZR1-YFP	7	CIM	37.922	4.689	33.233
S8 BZR1 CIM Image 12.tif	BZR1-YFP	8	CIM	29.766	4.784	24.982
S9 BZR1 CIM Image 13.tif	BZR1-YFP	9	CIM	53.493	4.817	48.676
S10 BZR1 CIM Image 14.tif	BZR1-YFP	10	CIM	35.579	4.767	30.812
S11 BZR1 CIM Image 3.tif	BZR1-YFP	11	CIM	21.445	4.597	16.848
S12 BZR1 CIM Image 5.tif	BZR1-YFP	12	CIM	37.535	4.637	32.898
S1 BZR1-YFP SIM Image 3_Maximum intensity projection.tif	BZR1-YFP	1	SIM	42.813	2.176	40.637
S2 BZR1-YFP SIM Image 19_Maximum intensity projection.tif	BZR1-YFP	2	SIM	64.14	8.15	55.99
S3 BZR1-YFP SIM Image 23_Maximum intensity projection.tif	BZR1-YFP	3	SIM	118.996	4.54	114.456
S4 BZR1-YFP SIM Image 63_Maximum intensity projection.tif	BZR1-YFP	14	SIM	64.585	4.828	59.757
S5 BZR1-YFP SIM Image 67_Maximum intensity projection.tif	BZR1-YFP	5	SIM	78.268	5.339	72.929
S6 BZR1-YFP SIM Image 71_Maximum intensity projection.tif	BZR1-YFP	6	SIM	63.123	3.895	59.228
S7 BZR1-YFP SIM Image 77_Maximum intensity projection.tif	BZR1-YFP	7	SIM	43.686	3.714	39.972
S8 BZR1-YFP SIM Image 100_Maximum intensity projection.tif	BZR1-YFP	8	SIM	51.063	3.719	47.344
S9 BZR1-YFP SIM Image 70_Maximum intensity projection.tif	BZR1-YFP	13	SIM	86.81	14.02	72.79
S10 BZR1-YFP SIM Image 107_Maximum intensity projection.tif	BZR1-YFP	10	SIM	76.881	3.271	73.61
S11 BZR1-YFP SIM Image 25_Maximum intensity projection.tif	BZR1-YFP	11	SIM	99.081	12.403	86.678
S12 BZR1-YFP SIM Image 98_Maximum intensity projection.tif	BZR1-YFP	12	SIM	57.439	4.179	53.26
