# Supplementary material for: BZR1 promotes pluripotency acquisition and callus development through direct regulation of ARF7 and ARF19
Source: EMBO Rep. 2025 Jun 26;26(14):3554–73. doi: 10.1038/s44319-025-00433-5 (PMC12287390; doi:10.1038/s44319-025-00433-5)
Supplement: Supplementary file 5 — Source data Fig. 4 [file 44319_2025_433_MOESM5_ESM.zip › Fig 4/4E/4E.xlsx]

## Sheet: 4E
4E: quantification of mean grey value in the Root tip of BES1-YFP signal in NT and 6d CIM. Images were made from maximum intensity projections of z-stacks
Image name	Localization	Line	Treatment	Mean intensity		Image name	Localization	Line	Treatment	Mean intensity
07.02.23	Root tip	BES1-YFP	MS	17.291		Image_17	Root tip	BES1-YFP	CIM	16.664
image_3.3	Root tip	BES1-YFP	MS	24.525		Image_18	Root tip	BES1-YFP	CIM	5.734
image_7	Root tip	BES1-YFP	MS	22.103		Image_23	Root tip	BES1-YFP	CIM	9.619
Image_9	Root tip	BES1-YFP	MS	19.652		Image_28	Root tip	BES1-YFP	CIM	2.904
Image_12.1	root tip	BES1-YFP	MS	23.916		Image_29	Root tip	BES1-YFP	CIM	0.778
Image_12	root tip	BES1-YFP	MS	21.742		Image_37	Root tip	BES1-YFP	CIM	11.645
Image_17	Root tip	BES1-YFP	MS	8.987		Image_36	Root tip	BES1-YFP	CIM	3.05
Image_43	Root tip	BES1-YFP	MS	22.98
Image_44	Root tip	BES1-YFP	MS	12.411
