# Supplementary material for: BZR1 promotes pluripotency acquisition and callus development through direct regulation of ARF7 and ARF19
Source: EMBO Rep. 2025 Jun 26;26(14):3554–73. doi: 10.1038/s44319-025-00433-5 (PMC12287390; doi:10.1038/s44319-025-00433-5)
Supplement: Supplementary file 5 — Source data Fig. 4 [file 44319_2025_433_MOESM5_ESM.zip › Fig 4/4F/4F.xlsx]

## Sheet: 4F
4F: quantification of mean grey value in the Root tip of BZR1-YFP signal in NT and 6d CIM. Images were made from maximum intensity projections of z-stacks
Image name	Localization	Line	Treatment	Mean intensity		Image name	Localization	Line	Treatment	Mean intensity
Image_1	Root tip	BZR1-YFP	NT	19.775		Image_2	Root tip	BZR1-YFP	6d CIM	51.268
Image_13	Root tip	BZR1-YFP	NT	45.372		Image_11	Root tip	BZR1-YFP	6d CIM	62.852
Image_14	Root tip	BZR1-YFP	NT	38.976		Image_16	Root tip	BZR1-YFP	6d CIM	41.678
Image_15	Root tip	BZR1-YFP	NT	29.426		Image_21	root tip	BZR1-YFP	6d CIM	41.788
Image_3	Root tip	BZR1-YFP	NT	26.544		Image_22	root tip	BZR1-YFP	6d CIM	41.412
Image_42	Root tip	BZR1-YFP	NT	23.471		Image_22.1	root tip	BZR1-YFP	6d CIM	22.194
Image_43	Root tip	BZR1-YFP	NT	24.364		Image_23.2	root tip	BZR1-YFP	6d CIM	18.185
Image_6.2	Root tip	BZR1-YFP	NT	24.328		Image_25.3	Root tip	BZR1-YFP	6d CIM	32.292
Image_9	Root tip	BZR1-YFP	NT	31.979		Image_26.2	Root tip	BZR1-YFP	6d CIM	29.974
						Image_34	Root tip	BZR1-YFP	6d CIM	38.928
						Image_35	Root tip	BZR1-YFP	6d CIM	33.559
						Image_46	Root tip	BZR1-YFP	6d CIM	45.119
