# Supplementary material for: BZR1 promotes pluripotency acquisition and callus development through direct regulation of ARF7 and ARF19
Source: EMBO Rep. 2025 Jun 26;26(14):3554–73. doi: 10.1038/s44319-025-00433-5 (PMC12287390; doi:10.1038/s44319-025-00433-5)
Supplement: Supplementary file 6 — Source data Fig. 5 [file 44319_2025_433_MOESM6_ESM.zip]

Archive with 7 entries (3 files):
- Fig 5/
- Fig 5/5A/
- Fig 5/5A/5A.xlsx
- Fig 5/5B/
- Fig 5/5B/5B.xlsx
- Fig 5/5D/
- Fig 5/5D/5D.xlsx
