# Supplementary material for: BZR1 promotes pluripotency acquisition and callus development through direct regulation of ARF7 and ARF19
Source: EMBO Rep. 2025 Jun 26;26(14):3554–73. doi: 10.1038/s44319-025-00433-5 (PMC12287390; doi:10.1038/s44319-025-00433-5)
Supplement: Supplementary file 6 — Source data Fig. 5 [file 44319_2025_433_MOESM6_ESM.zip › Fig 5/5A/5A.xlsx]

## Sheet: 5A
5A rt-PCR of ARF7 expression in Col-0 and bzr1-D in 21d CIM root callus explants. Fold change is calculated using delta delta cT method
	ARF7
		fold change relative to Col-0 NT
		replicate 1	replicate 2	replicate 3	replicate 4
	Col-0 NT	1	1	1	1
	bzr1-D NT	1.95993	1.56839	2.11951	3.57871
	Col-0 21d CIM	1.10204	1.46661	3.32577	0.0120733
	bzr1-D 21d CIM	6.04546	6.9404	3.3438	8.92051
		Fold change	stdev	SEM
	Col-0 NT	1	0	0
	bzr1-D NT	2.30664	0.879093	0.507545
	Col-0 21d CIM	1.47662	1.37897	0.796149
	bzr1-D 21d CIM	6.31254	2.3152	1.33668
