# Supplementary material for: BZR1 promotes pluripotency acquisition and callus development through direct regulation of ARF7 and ARF19
Source: EMBO Rep. 2025 Jun 26;26(14):3554–73. doi: 10.1038/s44319-025-00433-5 (PMC12287390; doi:10.1038/s44319-025-00433-5)
Supplement: Supplementary file 6 — Source data Fig. 5 [file 44319_2025_433_MOESM6_ESM.zip › Fig 5/5B/5B.xlsx]

## Sheet: 5B
5A rt-PCR of ARF19 expression in Col-0 and bzr1-D in 21d CIM root callus explants. Fold change is calculated using delta delta cT method
	ARF19	fold change relative to Col-0 NT
		replicate 1	replicate 2	replicate 3
	Col-0 NT	1	1	1
	bzr1-D NT	1.53587	0.909836	1.07766
	Col-0 21d CIM	4.15708	6.75612	2.87382
	bzr1-D 21d CIM	11.8437	10.2774	9.30299
		Fold change	stdev	SEM
	Col-0 NT	1	0	0
	bzr1-D NT	1.77317	0.324045	0.187088
	Col-0 21d CIM	6.73873	1.97796	1.14198
	bzr1-D 21d CIM	11.0606	1.28179	0.740044
