# Supplementary material for: BZR1 promotes pluripotency acquisition and callus development through direct regulation of ARF7 and ARF19
Source: EMBO Rep. 2025 Jun 26;26(14):3554–73. doi: 10.1038/s44319-025-00433-5 (PMC12287390; doi:10.1038/s44319-025-00433-5)
Supplement: Supplementary file 6 — Source data Fig. 5 [file 44319_2025_433_MOESM6_ESM.zip › Fig 5/5D/5D.xlsx]

## Sheet: 5D
5D: ChIP qPCR of 21d CIM explants testing interaction of BZR1-YFP with pARF7 and pARF19. Number represents fold change relative to ct values from input samples and normalized to YFP-GOT1
	ARF7 P1		ARF7 P2		ARF19 P1		ARF19 P2
	CHIP YFP-GOT1 21	CHIP BZR1-YFP 21	CHIP YFP-GOT1 21	CHIP BZR1-YFP 21	CHIP YFP-GOT1 21	CHIP BZR1-YFP 21	CHIP YFP-GOT1 21	CHIP BZR1-YFP 21
replicate 1	1	1.1323	1	4.27433	1	5.83596	1	3.03144
replicate 2	1	1.62996	1	2.73117	1	7.27521	1	3.22938
replicate 3	1	2.588	1	2.757
avg	1	1.78342	1	3.25417	1	6.55559	1	3.13041
