# Supplementary material for: BZR1 promotes pluripotency acquisition and callus development through direct regulation of ARF7 and ARF19
Source: EMBO Rep. 2025 Jun 26;26(14):3554–73. doi: 10.1038/s44319-025-00433-5 (PMC12287390; doi:10.1038/s44319-025-00433-5)
Supplement: Supplementary file 7 — Source data Fig. 6 [file 44319_2025_433_MOESM7_ESM.zip]

Archive with 11 entries (6 files):
- Fig 6/
- Fig 6/6A/
- Fig 6/6A/arf7-1-a19-2_IMG_2019.jpg
- Fig 6/6A/bzr1-D_IMG_2020.jpg
- Fig 6/6A/Col-0_bzr1-D-arf7-1-arf19-2_IMG_2022.jpg
- Fig 6/6B/
- Fig 6/6B/6D.xlsx
- Fig 6/6C/
- Fig 6/6C/6C.tif
- Fig 6/6D/
- Fig 6/6D/6D.xlsx
