# Supplementary material for: BZR1 promotes pluripotency acquisition and callus development through direct regulation of ARF7 and ARF19
Source: EMBO Rep. 2025 Jun 26;26(14):3554–73. doi: 10.1038/s44319-025-00433-5 (PMC12287390; doi:10.1038/s44319-025-00433-5)
Supplement: Supplementary file 7 — Source data Fig. 6 [file 44319_2025_433_MOESM7_ESM.zip › Fig 6/6B/6D.xlsx]

## Sheet: 6B
Fig 6B: callus mass quantification of 21d CIM explants. Mass is measured as mg/cm
Genotype	Col-0	bzr1-D	arf7-1/arf19-2	bzr1-D/arf7-1/arf19-2							Col-0	bzr1-D	arf7-1/arf19-2	bzr1-D/arf7-1/arf19-2
replicate 1	2.55	3.53333	0.954545	0.291667						avg	1.78426	3.66533	1.05679	0.43216
	2.52632	1.78947	2.14286	0.28						std	1.31282	1.60851	0.57939	0.409754
	0.235294	2.5	0.966667	0.533333						n	63	63	61	63
	0.631579	2.5	0.47619	1.30435
	1.7	3.33333	0.826087	0.344828
	3.63636	2.19048	0.884615	0.3125
	1.64706	4.33333	1.52941	0.111111
	0.736842	2.38095	1.52174	0.111111
	0.733333	3.20833	2	0.12
	3.25	1.9	1.75	0.0454545
	1.45	5	0.32	0.130435
	1.73684	2.28571	0.8125	0.111111
	0.894737	2.75	0.526316	1.03448
	3.15	7	0.571429	0.185185
	2.14286	5.73333	1.75	1.30769
	0.8125	1.44	0.8	0.1
	1.13636	2	0.416667	0.607143
	1.38095	6.31579	0.714286	1.27586
replicate 2	0.565217	3.125	0.954545	0.433333
	1.2	3.08	2.61111	0.16
	4.44444	6.65	0.941176	0.65
	0.526316	2.26087	1.0625	0.115385
	1.75	2.6	0.65	0.454545
	1.70588	1.43478	0.666667	0.333333
	0.578947	2.95	1.0625	0.115385
	3.17647	1.59091	0.65	0.863636
	2.42105	2.65385	0.666667	0.333333
	3.05556	2.41667	1.5625	0.869565
	2.47368	4.27273	1.5625	0.636364
	0.666667	3.66667	2.29412	0.16
	1	3	1.25	0.0833333
	2.84615	3.30435	1.125	0.230769
	0.384615	3.5	0.772727	0.111111
	0.470588	3.75	1.45	0.347826
	1.16667	3.15789	1.85	0.5
	0.5	2.43478	1.45	0.08
	5.83333	5.9375	0.777778	0.55
	1.92857	5.52381	0.384615	0.25
	0.913043	2.18182	1.05	0.458333
	1.04762	0.833333	1.45	0.36
	0.647059	2.65	2.42857	0.545455
	2.28571	4.45	0.952381	0.148148
	4.78261	4.86667	0.388889	0.388889
	6.25	2.65	1.375	1.85714
	5.1875	2.66667	0.666667	0.227273
replicate 3	2.33333	4.8	0.933333	0.173913
	1.8	3.37143	1.17391	0.5
	1.25	3.70968	0.72	0.742857
	1.36	5.33333	2.14286	0.04
	0.888889	5	1.6	0.0769231
	0.666667	2.93333	1.26667	0.685714
	1.47826	5.5	0.28125	1.73913
	1.28	6.375	1.09091	0.192308
	1.5	4.13333	0.333333	0.0714286
	1.4	5.69565	0.76	0.16
	1.23077	2.48	0.133333	0.0333333
	1.36364	4.77273	1.6	0.21875
	2.04	8.18182	0.391304	0.333333
	1.92	3.38462	0.625	1.03846
	0.961538	4.0625	0.4	0.891892
	1.3	5.4	1.05	0.708333
	1.52174	4.56522		0.153846
	1.73913	7.08		0.428571
