# Supplementary material for: BZR1 promotes pluripotency acquisition and callus development through direct regulation of ARF7 and ARF19
Source: EMBO Rep. 2025 Jun 26;26(14):3554–73. doi: 10.1038/s44319-025-00433-5 (PMC12287390; doi:10.1038/s44319-025-00433-5)
Supplement: Supplementary file 7 — Source data Fig. 6 [file 44319_2025_433_MOESM7_ESM.zip › Fig 6/6D/6D.xlsx]

## Sheet: Ark1
6D: quantification of lateral root density of 9 day old seedlings. Lateral roots per cm
	Col-0	arf7/19	bzr1-D	bzr1-D/arf7/arf19					Col-0	arf7/19	bzr1-D	bzr1-D/arf7/arf19
	Lateral roots/lenght	Lateral roots/lenght	Lateral roots/lenght	Lateral roots/lenght					Lateral roots/lenght	Lateral roots/lenght	Lateral roots/lenght	Lateral roots/lenght
	2.28571	0	2.5	0				avg	1.40701	0	1.91845	0
	1.6	0	1.33333	0				STD	0.519525	0	0.542827	0
	0.75	0	1.85714	0
	1.84615	0	1.25	0
	2	0	2.08955	0
	1.6	0	2	0
	1.73077	0	1.42857	0
	1.11111	0	2.05882	0
	0	0	1.77419	0
	1.72414	0	0.983607	0
	2.03704	0	1.93548	0
	1.09091	0	2.45902	0
	1.83333	0	1.78082	0
	1.08108	0	1.42857	0
	1.5625	0	2.30769	0
	1.84615	0	1.5873	0
	1.81818	0	0.895522	0
	0.5	0	2.30769	0
	1.13208	0	1.9403	0
	0.714286	0	1.51515	0
	1.92308	0	2.54545	0
	1.64179	0	2.16667	0
	1.57895	0	2	0
	0	0	2.66667	0
	1.63934	0	2.15385	0
	1.66667	0	1.93548	0
	1.33333	0	2.09677	0
	1.63636	0	2.29508	0
	0.961538	0	1.05263	0
	1.95652	0	1.5625	0
	1.96429	0	1.16667	0
	1.88679	0	2.28571	0
	1.13636	0	1.80328	0
	0.857143	0	2.5	0
	2.33333	0	1.33333	0
	1.25	0	1.85714	0
	1.60714		1.25	0
	1.28571		2.08955	0
	1.92982		2	0
	2.28571		1.42857	0
	1.6		2.05882	0
	0.75		1.77419	0
	1.84615		0.983607	0
	2		1.93548	0
	1.6		2.45902	0
	1.73077		1.78082	0
	1.11111		1.42857	0
	1.72414		2.30769	0
	2.03704		1.5873
	1.09091		0.895522
	1.83333		2.30769
	1.08108		1.9403
	1.5625		1.51515
	1.84615		2.54545
	1.81818		2.16667
	0.5		2
	1.13208		2.66667
	0.714286		2.15385
	1.92308		1.93548
	1.64179		2.09677
	1.57895		2.29508
	1.63934		1.05263
	1.66667		1.5625
	1.33333		1.16667
	1.63636		2.28571
	0.961538		1.80328
	1.95652		3.45
	1.96429		1.93
	1.88679		2.86
	1.13636		2.79
	0.857143		1.94
	2.33333		2.43
	1.25		0.4
	1.60714		2.71
	1.28571		0.96
	1.92982		1.91
	1.25		1.97
	1.76		1.45
	1.67		1.61
	0.56		2.31
	1.86		2.5
	1.9		2.58
	1.2		2.86
	0.86		1.78
	0		1.96
	1.76		2.26
	0.9
	1.89
	1.09
	1.76
	0.8
	0.26
	1.64
	1.38
	0.4
	0.93
	1.35
	1.29
	1.15
	1.21
	0.95
	0.54
	1.43
	1.11
	1.27
	1.27
