# Supplementary material for: BZR1 promotes pluripotency acquisition and callus development through direct regulation of ARF7 and ARF19
Source: EMBO Rep. 2025 Jun 26;26(14):3554–73. doi: 10.1038/s44319-025-00433-5 (PMC12287390; doi:10.1038/s44319-025-00433-5)
Supplement: Supplementary file 8 — Figure EV2 Source Data [file 44319_2025_433_MOESM8_ESM.zip › EV2/EV2 source data.xlsx]

## Sheet: Ark1
EV2: Time course expression of BEH1-4 by RT-PCR at 0,2,6 days of CIM treatment
			2^(-ddCT)	Avg fold change		SD: fold change	SD: delta ct	SE				Avg fold change
	BEH1	0d CIM #1	1	0d CIM	1	0	0.207333	0.119704				BEH1	BEH2	BEH3	BEH4
		2d CIM #1	2.15066	2d CIM	3.41181	1.85079	0.521483	0.301078			0d CIM	1	1	1	1
		6d CIM #1	6.98835	6d CIM	8.26203	1.75171	0.0884566	0.0510704			2d CIM	3.41181	7.1244	31.8713	4.68606
		0d CIM #2	1								6d CIM	8.26203	48.9564	55.7379	8.83178
		2d CIM #2	2.54821
		6d CIM #2	7.53807									SD: fold change
		0d CIM #3	1								0d CIM	0	0	0	0
		2d CIM #3	5.53656								2d CIM	1.85079	3.23873	8.18352	1.69461
		6d CIM #3	10.2597								6d CIM	1.75171	26.504	19.8599	2.14634
			2^(-ddCT)	Avg fold change		SD: fold change	SD: delta ct	SE
	BEH2	0d CIM #1	1	0d CIM	1	0	0.927294	0.535373
		2d CIM #1	10.0837	2d CIM	7.1244	3.23873	0.225904	0.130426
		6d CIM #1	60.9857	6d CIM	48.9564	26.504	0.194081	0.112053
		0d CIM #2	1
		2d CIM #2	7.62499
		6d CIM #2	67.3124
		0d CIM #3	1
		2d CIM #3	3.66452
		6d CIM #3	18.571
			2^(-ddCT)	Avg fold change		SD: fold change	SD: delta ct	SE
	BEH3	0d CIM #1	1	0d CIM	1	0	0.433679	0.250384
		2d CIM #1	22.4225	2d CIM	31.8713	8.18352	0.521557	0.301121
		6d CIM #1	47.7805	6d CIM	55.7379	19.8599	0.0629517	0.0363452
		0d CIM #2	1
		2d CIM #2	36.6992
		6d CIM #2	78.3425
		0d CIM #3	1
		2d CIM #3	36.4922
		6d CIM #3	41.0905
			2^(-ddCT)	Avg fold change		SD: fold change	SD: delta ct	SE
	BEH4	0d CIM #1	1	0d CIM	1	0	0.322305	0.186083
		2d CIM #1	3.31104	2d CIM	4.68606	1.69461	0.234871	0.135603
		6d CIM #1	7.3393	6d CIM	8.83178	2.14634	0.180478	0.104199
		0d CIM #2	1
		2d CIM #2	4.16788
		6d CIM #2	7.8645
		0d CIM #3	1
		2d CIM #3	6.57927
		6d CIM #3	11.2915
