# Supplementary material for: BZR1 promotes pluripotency acquisition and callus development through direct regulation of ARF7 and ARF19
Source: EMBO Rep. 2025 Jun 26;26(14):3554–73. doi: 10.1038/s44319-025-00433-5 (PMC12287390; doi:10.1038/s44319-025-00433-5)
Supplement: Supplementary file 9 — Figure EV3 Source Data [file 44319_2025_433_MOESM9_ESM.zip]

Archive with 2 entries (1 files):
- EV3/
- EV3/EV3 A-C.xlsx
