# Supplementary material for: BZR1 promotes pluripotency acquisition and callus development through direct regulation of ARF7 and ARF19
Source: EMBO Rep. 2025 Jun 26;26(14):3554–73. doi: 10.1038/s44319-025-00433-5 (PMC12287390; doi:10.1038/s44319-025-00433-5)
Supplement: Supplementary file 9 — Figure EV3 Source Data [file 44319_2025_433_MOESM9_ESM.zip › EV3/EV3 A-C.xlsx]

## Sheet: Ark1
EV3 A-C: ChIP-RT-PCR showing BZR1-YFP binds to promoter regions of SCR1 and RGF1. ChIP samples are relative to its input sample and normalized to YFP-GOT1
			SCR P1			RGF1 P1			RGF1 P2
			YFP GOT1	pBZR1:gBZR1:YFP		YFP GOT1	pBZR1:gBZR1:YFP		YFP GOT1	pBZR1:gBZR1:YFP
		Fold change	1	4.144		1	2.033		1	5.927
			1	239.52		1	11.811		1	374.31
