# Supplementary material for: BZR1 promotes pluripotency acquisition and callus development through direct regulation of ARF7 and ARF19
Source: EMBO Rep. 2025 Jun 26;26(14):3554–73. doi: 10.1038/s44319-025-00433-5 (PMC12287390; doi:10.1038/s44319-025-00433-5)
Supplement: Supplementary file 10 — Figure EV4 Source Data [file 44319_2025_433_MOESM10_ESM.zip]

Archive with 5 entries (2 files):
- EV4/
- EV4/A-B/
- EV4/A-B/EV4 A-B.xlsx
- EV4/C/
- EV4/C/EV4 C.xlsx
