# Supplementary material for: BZR1 promotes pluripotency acquisition and callus development through direct regulation of ARF7 and ARF19
Source: EMBO Rep. 2025 Jun 26;26(14):3554–73. doi: 10.1038/s44319-025-00433-5 (PMC12287390; doi:10.1038/s44319-025-00433-5)
Supplement: Supplementary file 10 — Figure EV4 Source Data [file 44319_2025_433_MOESM10_ESM.zip › EV4/A-B/EV4 A-B.xlsx]

## Sheet: Ark1
EV4 A-B: Expression of ARF7 and ARF19 in bes1-D background of root explants grown on CIM for 21d
					Col-0 NT gets SD of delta ct
		2^(-ddCT)	Avg fold change		SD: fold change	SD: delta ct	SE
ARF7	Col-0 NT 1	1	Col-0 NT	1	0.31782	0.31782	0.183494
	Col-0 NT 2	1	BES1-D nt	1.33787	1.03078	0.920172	0.531262
	Col-0 NT 3	1	Col-0 21d	3.77201	1.54626	0.268073	0.154772
	BES1-D nt 1	2.47276	BES1-D 21d	3.72036	1.09901	0.321842	0.185815
	BES1-D nt 2	0.45975
	BES1-D nt 3	1.08111
	Col-0 21d 1	3.32577
	Col-0 21d 2	5.49232
	Col-0 21d 3	2.49793
	BES1-D 21d 1	2.6142
	BES1-D 21d 2	4.81208
	BES1d 21d 3	3.73479
		2^(-ddCT)	Avg fold change		SD: fold change	SD: delta ct	SE
ARF19			Col-0 NT	1	0.365794	0.365794	0.211191
	Col-0 NT 1	1	BES1-D nt	1.05829	0.513261	0.537041	0.310061
	Col-0 NT 2	1	Col-0 21d	8.59606	4.63377	0.379392	0.219042
	Col-0 NT 3	1	BES1-D 21d	9.09122	0.846118	0.242918	0.140249
	BES1-D nt 1	1.55262
	BES1-D nt 2	0.527991
	BES1-D nt 3	1.09424
	Col-0 21d 1	13.8672
	Col-0 21d 2	5.16486
	Col-0 21d 3	6.75612
	BES1-D 21d 1	10.0545
	BES1d 21d	8.75071
	BES1-D 21d 3	8.46841
