# Supplementary material for: BZR1 promotes pluripotency acquisition and callus development through direct regulation of ARF7 and ARF19
Source: EMBO Rep. 2025 Jun 26;26(14):3554–73. doi: 10.1038/s44319-025-00433-5 (PMC12287390; doi:10.1038/s44319-025-00433-5)
Supplement: Supplementary file 10 — Figure EV4 Source Data [file 44319_2025_433_MOESM10_ESM.zip › EV4/C/EV4 C.xlsx]

## Sheet: Ark1
EV3 C: ChIP RT-PCR negative control. BZR1-YFP does not bind indiscriminately bind to promoter regions
ChIP samples CT values are relative to the expression of its corresponding input sample and normalized to YFP-GOT1
		Bio rep combined data
			rep1		rep2		rep3		avg		statistics: Students t-test
	pAGL91		2^(-ddCT)	SD	2^(-ddCT)	SD	2^(-ddCT)	SD	2^(-ddCT)	SD	P-values	significant? (P<0,05)
		ChIP YFP-GOT1 21	1	0.785393	1	0	1	1.98603e-15	1	0.511662
		ChIP BES1-YFP 21	0.902737	0.374695	1.46716	2.32062	0.737212	0	1.0357	0.947859	0.956	No
		ChIP BZR1-YFP 21	1.25965	1.68761	1.58948	1.98603e-15	3.56658	2.11193	2.13857	1.12539	0.185	No
